# Supplementary material for: The Crest Phenotype in Chicken Is Associated with Ectopic Expression of HOXC8 in Cranial Skin
Source: PLoS One. 2012 Apr 13;7(4):e34012. doi: 10.1371/journal.pone.0034012 (PMC3326004; doi:10.1371/journal.pone.0034012)
Supplement: Table S2 — Primers used for genotyping in CAU population. (XLS) [file pone.0034012.s002.xls]

## Sheet: Sheet1
Marker type	Locus	Primer Left Sequence	Primer Right Sequence	PCR Production Size (bp)	Position
Microsatellite	SKL0019	5'-CACAACTTCCACACGCAAAG-3'	5'-GTGAGGGGCTGTGATTTTGT-3'	174	Contig11057
Microsatellite	SKL0052	5'-GCTGTGATCCTGTGCCATTA-3'	5'-TTATTTCTGCTGCCCGTACC-3'	241	LGE22C19W28_E50C23
Microsatellite	SKL0067	5'-GACACGGATTGCTCTGAGTG-3'	5'-AGAAGACCCAGGGCTACCTC-3'	246	Contig397
Microsatellite	SKL0071	5'-GGGGGTGAGAATCTTCGTTC-3'	5'-GCCAAAATCTCCCTGTAGGA-3'	239	Contig1453
Microsatellite	SKL0185	5'-ACAAACCACAGGTGACGTTG-3'	5'-ATTGGGGTGGAGAAGGGAAG-3'	387	Contig15741
Microsatellite	ROS0306	5'-AATCCACCCCACAGCCAG-3'	5'-AGTCAAGGGAATGGCACAAG-3	117	Contig303
Microsatellite	SCN8A	5'-TTTGGTCAAGCAGCCAAAAT-3'	5'-TTATTGCAGGGTGCTGAATG-3'	391	LGE22C19W28_E50C23
Microsatellite	MCW0317	5'-ACTTGTTGGCTGCTTGAGATG-3'	5'-ATGCATGCATTCACAGAAAG-3'	139	LGE22C19W28_E50C23
Microsatellite	Hoxc8-ssr	(FAM) 5'-CTGTCTCAGTGTGGCGGAGT-3'	5'-CGATCTCAAAGGCGTTGC-3'	314	BAC WAG-73F24
		Primer Left Sequence	Primer Right Sequence	M13 primer with biotin at the 5’ end	Pyrosequencing primer
SNP	HOXC8-3end	5'-TTGGGAGATTTATCCCGCATTTA-3'	5'-CACGACGTTGTAAAACGACGGGAGCAATGCGGATATTTT-3'	5'-GGGACACCGCTGATCGTTTA-3'	5'-TTTCTGTGTTATATACGTGC-3'
Supplementary table S2. Primers used for genotyping in CAU population.
