# Supplementary material for: The Crest Phenotype in Chicken Is Associated with Ectopic Expression of HOXC8 in Cranial Skin
Source: PLoS One. 2012 Apr 13;7(4):e34012. doi: 10.1371/journal.pone.0034012 (PMC3326004; doi:10.1371/journal.pone.0034012)
Supplement: Table S3 — Two-point linkage analysis for fine mapping of Crest in CAU F2 population and genetic markers on chicken LGE22C19W28. (XLS) [file pone.0034012.s003.xls]

## Sheet: Sheet1
Marker	Position（bp）a	Position in linkage map (cM)	LOD score versus Crest
Gga_rs16682333	8943	0	9.98
Gga_rs16682337	9861	0	13.63
Gga_rs14723126	20348	0	9.72
GGaluGA344666	30954	0	4.1
Gga_rs15995571	39759	0	14.83
GGaluGA344669	40529	0	19.95
Gga_rs10728256	51128	0.23	17.3
Gga_rs16686721	59736	0.23	21.98
Gga_rs16686756	76992	0.37	15.69
GGaluGA344702	104386	0.43	4.77
GGaluGA344714	110748	0.44	15.85
GGaluGA344716	112849	0.5	7.22
Gga_rs14688923	124229	0.63	9.72
Gga_rs16686825	135461	0.63	7.68
GGaluGA344732	139786	0.66	11.08
GGaluGA344735	143929	0.66	7.41
Gga_rs16686846	155346	0.66	5.75
Gga_rs16686862	171048	0.66	13.25
Gga_rs16686873	177570	0.66	22.4
Gga_rs14688969	183710	0.66	12.93
Gga_rs16686885	197069	0.66	8.13
Gga_rs15995768	207634	0.66	5.61
Gga_rs13742310	217065	0.66	9.68
Gga_rs15995788	221374	0.66	7.36
GGaluGA344774	242382	0.66	10.65
GGaluGA344775	243771	0.66	12.57
Gga_rs14688987	251485	0.73	15.65
GGaluGA344777	251844	0.75	9.63
Gga_rs16686932	271785	0.75	9.63
Gga_rs14688996	280280	0.88	14.08
GGaluGA344781	284492	0.88	10.48
Gga_rs14725137	292354	0.88	17.26
Gga_rs13813625	296694	0.88	15.27
GGaluGA344798	306341	0.88	17.55
Gga_rs14689014	316690	0.88	6.27
Gga_rs14689021	321283	0.88	8.13
Gga_rs16686952	330085	1.1	14.64
Gga_rs16686964	338830	1.1	12.41
GGaluGA344825	344960	1.1	10.24
Gga_rs13742330	355154	1.1	13.78
GGaluGA001477	Un_random	1.1	7.83
Gga_rs16686993	361347	1.1	6.32
Gga_rs15996007	366122	1.1	12.64
Gga_rs16687003	375030	1.2	9.12
GGaluGA344842	380697	1.32	12.64
Gga_rs13742336	392603	1.32	17.29
GGaluGA344860	406893	1.32	13.76
GGaluGA344865	418481	1.58	13.61
Gga_rs15996086	425147	1.58	9.63
GGaluGA360440	Un_random	2.63	13.48
GGaluGA344878	430872	2.63	9.33
Gga_rs16687080	461258	2.63	14.45
Gga_rs16749572	472326	2.63	12.34
Gga_rs14740668	476937	2.63	9.61
Gga_rs14743579	481780	2.63	7.83
rs16019364	Un_random	5.17	13.21
HOXC8_3end	WAG-73F24	7.29	18.66
HOXC8-ssr	WAG-73F24	7.29	27.09
Crest	-	7.29	-
HOXC11	WAG-73F24	7.29	26.79
GGaluGA001603	Un_random	9.19	13.21
GGaluGA001604	Un_random	9.19	16.1
GGaluGA000320	Un_random	10.38	14.69
GGaluGA360290	Un_random	15.76	4.27
Gga_rs14684284	485056	15.76	5.89
GGaluGA000600	Un_random	15.76	6.6
Gga_rs14709595	494793	18.49	6.33
rs16710870	496857	18.49	4.22
GGaluGA000654	Un_random	23.07	13.7
GGaluGA345075	891367	24.47	9.89
Gga_rs14697132	886931	24.47	2.98
GGaluGA000298	Un_random	24.47	6.36
GGaluGA000281	Un_random	24.47	5.17
GGaluGA000627	Un_random	34.84	1.72
GGaluGA360451	Un_random	35.42	3.25
GGaluGA345062	862853	35.42	2.01
Gga_rs16009273	859661	36.27	0.6
GGaluGA344902	499094	36.27	7.06
Gga_rs14689621	516220	36.27	1.94
Gga_rs15996755	518460	36.27	0.69
Gga_rs16687466	524236	36.27	2.56
GGaluGA344924	564572	36.71	2.4
Gga_rs15996819	569953	36.71	3.39
GGaluGA344932	580967	36.76	2.78
Gga_rs15996838	596086	36.92	1.09
Gga_rs16687541	598920	36.94	2.34
rs16687544	600211	36.96	2.02
Gga_rs14689643	608409	37.07	3.83
Gga_rs16687549	612150	37.11	2.16
rs16687551	614798	37.14	3.35
Gga_rs16687557	618664	37.14	0.47
Gga_rs16687564	622117	37.29	3.12
Gga_rs16687579	639167	37.36	2.14
GGaluGA344963	652144	37.36	2.59
Gga_rs16704540	656151	37.36	3.58
Gga_rs16704549	660043	37.36	3.81
GGaluGA344980	676972	37.36	3.72
Gga_rs14689663	684123	37.36	1.18
GGaluGA344987	705798	37.36	3.58
GGaluGA344998	722801	37.36	1.16
rs14689665	725806	37.36	4.04
Gga_rs15996875	733710	37.36	0.97
Gga_rs16687618	745589	37.5	2.67
Gga_rs16687624	756429	37.58	1.1
Gga_rs16687627	756790	37.58	1.95
Gga_rs16687636	762590	37.58	2.37
GGaluGA345026	768315	37.58	1.42
Gga_rs16687652	773928	37.58	0.5
GGaluGA345027	776971	37.6	1.26
Gga_rs16687657	782489	37.81	0.77
Gga_rs14689683	783759	37.81	3.24
Gga_rs16687667	793219	37.81	2.76
GGaluGA001673	Un_random	37.81	1.81
GGaluGA345043	798224	37.81	0.9
Gga_rs15996985	801869	37.81	1.15
Gga_rs16705784	822413	37.81	1.02
rs16714644	851572	37.81	0.01
GGaluGA000921	Un_random	38.36	0.67
aUn_random means markers from unassigned contigs; WAG_73F24 represents markers derived from sequences found in BAC WAG_73F24.
Table 2. Two-point linkage analysis for fine mapping of Crest in CAU F2 population and genetic markers on chicken LGE22C19W28.
