# Supplementary material for: The Crest Phenotype in Chicken Is Associated with Ectopic Expression of HOXC8 in Cranial Skin
Source: PLoS One. 2012 Apr 13;7(4):e34012. doi: 10.1371/journal.pone.0034012 (PMC3326004; doi:10.1371/journal.pone.0034012)
Supplement: Table S4 — Marker alleles associated with the Crest haplotype derived from Silkie chickens. All markers showed 1‰ genome-wise significance. (XLS) [file pone.0034012.s004.xls]

## Sheet: Sheet1
Locus	Chr	Position	P_value	Polymorphism	Associated allele	Silkie(F0 19 individuals)	Broiler(F0 12 individuals)
HOXC8-ssr	E22	WAG-73F24	5.53e-33	314/322	322	0.87	0.18
Gga_rs16686721	E22	59736	7.76e-29	[A/G]	G	0.74	0.04
GGaluGA000654	E22	Un_random	1.33e-28	[A/G]	G	0.97	0.21
Gga_rs16686873	E22	177570	3.93e-23	[A/G]	G	0.84	0.25
HOXC8_3end	E22	WAG-73F24	1.59e-20	[G/A]	G	1	0.21
Gga_rs10728256	E22	51128	2.79e-20	[A/G]	A	0.64	0.13
GGaluGA344714	E22	110748	3.89e-20	[A/G]	G	0.53	0.08
Gga_rs14725137	E22	292354	2.43e-19	[A/G]	A	0.89	0.33
GGaluGA344669	E22	40529	1.85e-18	[A/C]	C	0.92	0.46
GGaluGA000320	E22	Un_random	4.55e-18	[A/C]	A	1	0.29
Gga_rs16686756	E22	76992	9.15e-15	[A/G]	A	0.5	0.04
GGaluGA345075	E22	891367	3.85e-14	[A/G]	G	0.97	0.33
Gga_rs16686862	E22	171048	4.24e-14	[A/G]	A	0.39	0.04
HOXC11-SNP	E22	WAG-73F24	6.78e-14	[C/T]	T	0.67	0.05
GGaluGA344842	E22	380697	1.37e-13	[A/G]	A	0.32	0.04
GGaluGA344798	E22	306341	1.06e-12	[A/G]	G	0.72	0.13
GGaluGA344860	E22	406893	2.99e-12	[A/G]	A	0.45	0
Gga_rs13813625	E22	296694	3.13e-12	[A/G]	A	0.76	0.17
Gga_rs15995571	E22	39759	5.38e-12	[A/G]	G	1	0.5
GGaluGA001603	E22	Un_random	1.13e-11	[A/G]	A	1	0.5
Gga_rs16687080	E22	461258	7.8e-11	[A/G]	A	0.29	0
Gga_rs14688969	E22	183710	6.35e-10	[A/G]	A	0.45	0.21
GGaluGA344902	E22	499094	1.12e-09	[A/G]	G	0.82	0.08
GGaluGA000298	E22	Un_random	1.14e-09	[A/G]	G	1	0.54
GGaluGA001604	E22	Un_random	1.08e-08	[A/G]	A	0.92	0.33
Gga_rs14684284	E22	485056	2.11e-08	[A/G]	A	0.44	0
GGaluGA344732	E22	139786	2.13e-08	[A/G]	A	0.42	0.13
Table 3. Marker alleles associated with the Crest haplotype derived from Silkie chickens. All markers showed 1‰ genome-wise significance.
