# Supplementary material for: The Crest Phenotype in Chicken Is Associated with Ectopic Expression of HOXC8 in Cranial Skin
Source: PLoS One. 2012 Apr 13;7(4):e34012. doi: 10.1371/journal.pone.0034012 (PMC3326004; doi:10.1371/journal.pone.0034012)
Supplement: Table S5 — Primers used for analysis of INRA population microsatellites and pyrosequenced SNPs. (XLS) [file pone.0034012.s005.xls]

## Sheet: Sheet1
	Primer 1 with M13 tail	Primer 2	Pyrosequencing primer
HOXC-SCF2	5'-CACGACGTTGTAAAACGACATCACCACCACCACCAGTTC-3'	5'-GCCAGTGGAAGGAAGGATAA-3'	5'-CTGAGCTGTCCCCACGTAAA-3'
HOXC-SCF1	5'-CACGACGTTGTAAAACGACAAACCCAGATCCCAATGGTT-3'	5'-TATGGGGGAAAAGCATCACT-3'	5'-CATCCTGCCCCTTGTTTTGT-3'
MCW317	5'-CACGACGTTGTAAAACGACACTTGTTGGCTGCTTGAGATG-3'	5'-ATGCATGCATTCACAGAAAGC-3'
SCN8A	5'-CACGACGTTGTAAAACGACTTTGGTCAAGCAGCCAAAAT-3'	5'-TTATTGCAGGGTGCTGAATG-3'
ROS0306	5'-CACGACGTTGTAAAACGACAATCCACCCCACAGCCAG-3'	5'-AGTCAAGGGAATGGCACAAG-3'
MCW188	5'-CACGACGTTGTAAAACGACGTGACAGCGGCAGAGATGGA-3'	5'-CGCACAGCCCCCACTCGCACA-3'
