# Supplementary material for: The Crest Phenotype in Chicken Is Associated with Ectopic Expression of HOXC8 in Cranial Skin
Source: PLoS One. 2012 Apr 13;7(4):e34012. doi: 10.1371/journal.pone.0034012 (PMC3326004; doi:10.1371/journal.pone.0034012)
Supplement: Table S6 — Primers used for amplification and analysis of INRA population SNPs assayed with a TaqMan Genotyping Assay. (XLS) [file pone.0034012.s006.xls]

## Sheet: Sheet1
Assay	Forward Primer	Reverse Primer	Reporter 1 Dye	Reporter 1 Sequence	Reporter 1 Quencher	Reporter 2 Dye	Reporter 2 Sequence	Reporter 2 Quencher
E22-164.30	5'-TGTTAATTGGGATTGGCTCTTCCA-3'	5'-GCACGAACAACCCAAAGCT-3'	VIC	5'-AATGGCACCCGCACAA-3'	NFQ	FAM	5'-AATGGCACCCACACAA-3'	NFQ
E22-164.33	5'-GCTTTGGATTGCACTTGAAAACAGT-3'	5'-GGCCAATAAACCAGGATTTCCTTTC-3'	VIC	5'-TCCACCGAACGCCA-3'	NFQ	FAM	5'-TCCACCAAACGCCA-3'	NFQ
E22-186.17	5'-TGCTTTTTCGGATCTGTGCGTATA-3'	5'-CAGCCCATGGTTGTGGAAAC-3'	VIC	5'-CTGCTCATCACAGTCAT-3'	NFQ	FAM	5'-CTGCTCATCATAGTCAT-3'	NFQ
E22-186.52	5'-CAGAGCAGGGAATGGTAACCA-3'	5'-GAGTGGGTTGGTGACAGTCA-3'	VIC	5'-CAGTTGTCTCCAGCAGAG-3'	NFQ	FAM	5'-CAGTTGTCTCCCGCAGAG-3'	NFQ
E22-663.2	5'-TGCACGGTGAGAGATTTGGT-3'	5'-CCCCCTTCACACCAGTGT-3'	VIC	5'-CACTGCCGGAGCAA-3'	NFQ	FAM	5'-CACTGCCAGAGCAA-3'	NFQ
E22-9570	5'-TCCCCGCGCTGCTG-3'	5'-AGTGCCTGAAAACCCAACAGA-3'	VIC	5'-ACCCGCAATTCGCAA-3'	NFQ	FAM	5'-CCCGCAGTTCGCAA-3'	NFQ
HOXC8-INTR	5'-GTGGGTGCTGGGATGGAT-3'	5'-GTTTGACAGCCCCATCCCTA-3'	VIC	5'-CTGCTGGATGGCTG-3'	NFQ	FAM	5'-CTGCTGGGTGGCTG-3'	NFQ
HOXC8-3end	5'-GCAATGCGGATATTTTCTATGCCAAT-3'	5'-CTCAGTCATACGATGGGTGATGATAAA-3'	VIC	5'-CTGTGTTATATACGTGCATATA-3'	NFQ	FAM	5'-CTGTGTTATATACGTGCGTATA-3'	NFQ
MYG1	5'-GATAAGGTACCGGCGATTTCTGA-3'	5'-AGCCCAACCCCTCTTTTATGG-3'	VIC	5'-TCCTCAAGGGAAAGC-3'	NFQ	FAM	5'-TCCTCAAAGGAAAGC-3'	NFQ
