# Supplementary material for: The Crest Phenotype in Chicken Is Associated with Ectopic Expression of HOXC8 in Cranial Skin
Source: PLoS One. 2012 Apr 13;7(4):e34012. doi: 10.1371/journal.pone.0034012 (PMC3326004; doi:10.1371/journal.pone.0034012)
Supplement: Table S8 — Amplification conditions used for INRA population microsatellites. M13 primers (5′-CACGACGTTGTAAAACGAC-3′) were variously labeled with the fluoresent dyes Hex, Fam and Tet. (XLS) [file pone.0034012.s008.xls]

## Sheet: Sheet1
	µl
ddH2O	3.68
10x PCR buffer II	1
MgCl2 (25mM)	1
dNTPs (20mM)	0.12
M13 primer (20 µM)	1
Primer 1 with M13 tail (20 µM)	0.1
Primer 2 (20 µM)	1
AmpliTaq Gold polymerase (5 U/µL)	0.1
DNA (10 ng/µL)	2
	10
