# Supplementary material for: The Crest Phenotype in Chicken Is Associated with Ectopic Expression of HOXC8 in Cranial Skin
Source: PLoS One. 2012 Apr 13;7(4):e34012. doi: 10.1371/journal.pone.0034012 (PMC3326004; doi:10.1371/journal.pone.0034012)
Supplement: Table S9 — PCR conditions for INRA population microsatellite analysis. (XLS) [file pone.0034012.s009.xls]

## Sheet: Sheet1
	Temp	Time
	94°C	10:00
	94°C	0:30
14x	65°C	0:30	-1°C/cycle
	72°C	0:30
	94°C	0:30
30x	52°C	0:30
	72°C	0:30
	72°C	7:00
	8°C	Hold
