# Supplementary material for: The Crest Phenotype in Chicken Is Associated with Ectopic Expression of HOXC8 in Cranial Skin
Source: PLoS One. 2012 Apr 13;7(4):e34012. doi: 10.1371/journal.pone.0034012 (PMC3326004; doi:10.1371/journal.pone.0034012)
Supplement: Table S10 — Amplification conditions used for INRA population microsatellites. M13 primer (5′-CACGACGTTGTAAAACGAC-3′) was labeled with biotin. (XLS) [file pone.0034012.s010.xls]

## Sheet: Sheet1
ddH2O	10.5
10x PCR buffer II	2.5
MgCl2 (25 mM)	2.5
dNTPs (20mM)	0.25
M13 primer (10 µM)	4
Primer 1 with M13 tail (2 µM)	2
Primer 2 (20 µM)	2
AmpliTaq Gold polymerase (5 U/µL)	0.25
DNA (10 ng/µL)	1
	25
