# Supplementary material for: The Crest Phenotype in Chicken Is Associated with Ectopic Expression of HOXC8 in Cranial Skin
Source: PLoS One. 2012 Apr 13;7(4):e34012. doi: 10.1371/journal.pone.0034012 (PMC3326004; doi:10.1371/journal.pone.0034012)
Supplement: Table S11 — PCR conditions for INRA population pyrosequencing reaction. (XLS) [file pone.0034012.s011.xls]

## Sheet: Sheet1
	Temp	Time
	94°C	10:00
	94°C	0:30
8x	62°C	0:30	-0,5°C/cycle
	72°C	0:30
	94°C	0:30
37x	58°C	0:30
	72°C	0:30
	72°C	7:00
	8°C	Hold
