# Supplementary material for: The Crest Phenotype in Chicken Is Associated with Ectopic Expression of HOXC8 in Cranial Skin
Source: PLoS One. 2012 Apr 13;7(4):e34012. doi: 10.1371/journal.pone.0034012 (PMC3326004; doi:10.1371/journal.pone.0034012)
Supplement: Table S12 — Phenotypic information for 26 different chicken breeds. (XLS) [file pone.0034012.s012.xls]

## Sheet: Sheet1
Breeds	Phenotype in chicken's head
Lu Yuan	Normal
Gu Shi	Normal
Hu Xu	Normal
Chinese Fatty chicken	Crest
Xian Ju	Normal
Da Gu	Normal
Silky	Crest
Dou Chicken	Normal
Green Egg Chicken	Normal
Wen Chang	Normal
You Xi Ma	Normal
Ai Jiao Huang	Normal
Shou Guang	Normal
An Ka	Normal
Bian Chicken	Normal
White Ear Chicken	Normal
Kuai Da Silky	Crest
Cha Hua	Normal
Yin Xing Bai	Normal
Chong Ren Ma	Normal
Wa Hui	Normal
Jin Hu Wu	Crest
Tibet Chicken	Normal
Shi Qi Za	Normal
Black Lang Shan	Normal
Qing Yuan Ma	Normal
